# Supplementary material for: Fabrication of Eco-Friendly Polyelectrolyte Membranes Based on Sulfonate Grafted Sodium Alginate for Drug Delivery, Toxic Metal Ion Removal and Fuel Cell Applications
Source: Polymers (Basel). 2021 Sep 27;13(19):3293. doi: 10.3390/polym13193293 (PMC8512661; doi:10.3390/polym13193293)
Supplement: Supplementary file 1 [file polymers-13-03293-s001.zip]

Archive with 1 entries (1 files):
- polymers-1393886-supplementary.pdf
